# Supplementary material for: Profiling of Potential Antibacterial Compounds of Lactic Acid Bacteria against Extremely Drug Resistant (XDR) Acinetobacter baumannii
Source: Molecules. 2021 Mar 19;26(6):1727. doi: 10.3390/molecules26061727 (PMC8003687; doi:10.3390/molecules26061727)
Supplement: Supplementary file 1 [file molecules-26-01727-s001.zip]

Archive with 1 entries (1 files):
- molecules-1090991-supplementary.pdf
